# Supplementary material for: β-catenin-independent regulation of Wnt target genes by RoR2 and ATF2/ATF4 in colon cancer cells
Source: Sci Rep. 2018 Feb 16;8:3178. doi: 10.1038/s41598-018-20641-5 (PMC5816634; doi:10.1038/s41598-018-20641-5)
Supplement: Supplementary file 2 — Table S1 [file 41598_2018_20641_MOESM2_ESM.xlsx]

## Sheet: RNAseq_data_Cluster_module12
Table S1, Related to Figure 1
Non-canonical, β-catenin-independent Wnt target genes.
Genes	siRNA
	APC	APC_2	CTNNB1	CTNNB1_2	Ctrl	Ctrl_2	Evi	Evi_2
ABHD2	17.1193	18.9407	16.7786	16.7187	16.0739	16.9146	5.63824	5.54838
ABI2	23.7598	23.221	26.308	24.7732	25.4289	24.2544	13.1055	10.4721
ADAM10	89.4603	84.9972	88.4864	94.1275	91.3281	97.1954	54.1158	54.3079
ADAM22	5.72152	5.9835	6.59292	5.47743	7.10131	6.52799	2.823	2.37861
ADD1	63.1655	68.6127	69.0992	73.8173	69.7131	74.5765	48.0036	56.0101
AGPS	31.9044	33.2322	31.0737	31.0427	31.8023	32.3318	18.8201	16.3466
AIP	28.0647	33.7639	34.5816	35.3262	28.3512	36.2917	17.4124	21.2698
AK3	8.60591	11.7355	15.9063	15.5223	12.9035	15.1407	3.37584	3.95875
ALDH9A1	50.5831	45.1207	53.8408	49.0589	55.7142	54.3736	19.85	20.6481
ANP32E	77.1536	81.5231	97.2652	97.9873	92.7137	90.5714	42.6898	47.0315
ANXA6	62.6904	65.463	66.624	72.4716	77.9946	86.4447	26.3055	38.1615
AP4E1	9.13955	8.69235	8.13802	11.8632	9.11794	10.2959	3.30771	3.39061
ATP6V1C1	41.8185	42.4498	38.9896	38.7182	42.7049	43.2097	23.1116	20.3894
B3GALTL	8.06178	8.20399	7.83569	8.31354	7.53941	7.63884	3.79049	4.39957
B4GALT4	12.8459	13.8946	12.3786	12.5846	13.8397	14.1755	9.19754	9.24244
B9D1	6.96359	8.67119	10.1441	11.1342	9.90711	9.65266	4.47037	4.79544
C10orf10	4.21907	4.85069	4.68158	4.8572	4.24891	5.24544	1.45989	1.3169
C10orf46	51.3646	49.832	57.1978	56.9454	56.6381	59.1045	29.2449	24.3524
C16orf80	39.1603	43.8928	49.3796	48.4851	47.7081	50.7759	19.0511	22.1064
C20orf177	7.97228	7.7812	8.93643	8.25692	7.80609	7.63578	3.95601	3.01513
C2orf29	52.1046	51.8815	55.5008	56.2821	55.0368	56.4261	43.6064	44.9719
C6orf72	49.9168	53.9483	53.7426	62.6929	50.3288	57.7476	19.4051	24.1598
C7orf11	28.7915	22.8571	22.8013	21.6581	19.3332	22.3165	41.2397	36.8798
CA13	4.51291	4.92909	6.22161	6.24802	5.28584	6.14709	2.02425	2.50421
CAMK4	2.96712	5.47977	5.2957	5.96427	4.89976	5.60746	1.85903	1.82068
CANT1	47.7611	46.6622	49.0977	49.1815	48.0801	48.9582	6.52067	5.6905
CCDC69	7.30556	6.18398	6.94734	7.62596	7.79436	8.05466	2.82293	2.78332
CCDC88A	6.37418	7.55106	8.04784	7.02036	7.17001	7.44834	3.84456	4.18623
CDC37	109.653	102.921	97.197	93.8042	104.485	91.9776	147.875	152.502
CDCA4	26.6498	28.9177	34.9415	32.5919	32.8842	39.4775	11.3501	12.7366
CDK14	4.49493	5.35618	4.57143	4.57125	5.3306	5.39994	2.81626	2.43881
CEP97	8.9923	9.30207	11.1476	11.2417	11.2327	11.5997	6.34779	5.47512
CFL2	56.1531	61.0228	56.4119	65.6676	51.9247	58.9947	30.348	35.0991
CHAC1	1.9645	2.5646	1.43761	1.38364	1.52611	1.42744	11.2205	11.8622
CHRD	3.97721	3.70998	3.61682	3.49818	3.74968	4.19798	1.33608	1.54956
CHSY1	15.6238	16.6854	16.5018	18.8569	15.8027	17.544	6.33835	5.5851
CLPTM1L	73.6541	71.9411	92.8425	83.7055	85.4524	84.7049	10.0305	8.19983
CNNM2	8.72487	11.6696	11.309	11.6095	10.8907	11.0428	5.71835	6.59887
CPD	29.4255	31.9287	40.161	43.6896	43.4976	45.2812	11.4279	10.7601
CPE	45.235	51.3786	38.3407	48.8399	41.7669	53.9782	15.7323	17.511
DAG1	68.5321	70.1201	95.3435	101.143	89.1525	91.0887	25.7686	26.9516
DAZAP2	40.21	48.0176	47.8137	43.6526	43.6262	45.1966	18.5262	15.8922
DDIT3	7.05977	7.65284	8.12383	5.35831	5.99099	5.47653	18.2932	21.8025
DDX41	65.8106	62.661	67.0096	60.2016	65.444	56.746	85.4698	85.5635
DNAJC11	47.0008	45.3898	46.2694	44.0728	47.8277	45.6587	57.8961	58.3211
ENPP4	17.7038	18.36	16.9415	17.1941	16.1595	16.9412	5.94932	6.03208
EPT1	29.8959	33.6896	28.2887	35.9065	31.9123	36.5057	18.7219	19.6576
ESD	163.947	176.091	187.559	192.177	182.132	188.971	134.058	148.698
FAM129A	3.88279	4.98269	4.5478	5.59778	4.85407	5.0299	2.23776	2.59947
FAM160B1	12.8327	13.6024	12.5144	13.1341	14.0677	14.1058	7.48135	6.51928
FAM190B	12.7954	13.0238	12.2523	13.4235	11.8916	13.4002	8.88466	8.49899
FBLN1	7.22115	8.66805	8.85277	8.1773	11.0236	10.8307	2.64559	2.84302
FECH	12.0179	14.5633	14.1038	15.9159	13.0548	16.2772	5.69704	7.90198
FKTN	6.13614	7.64291	8.22221	7.83605	7.71094	8.3374	5.17146	4.44922
GALNT1	55.7928	56.9956	57.1664	57.1712	58.3391	58.5312	44.3418	40.8905
GAPVD1	34.8259	37.5334	33.7685	38.1765	35.5419	34.7255	18.4703	19.0456
GK5	3.70132	4.44063	4.78433	5.46142	5.4484	5.72223	2.40862	2.37525
GNG12	66.0554	69.3464	69.3503	74.025	63.4793	62.0231	23.7709	20.5084
HADH	36.0258	38.2243	35.3411	32.0596	34.891	38.3938	18.4177	15.374
HECTD3	23.2242	19.6499	19.4802	17.7029	19.3676	16.6146	30.8809	32.114
HIAT1	21.4252	25.0994	21.948	25.4745	22.0145	24.977	9.41077	9.3303
HIATL1	45.8512	41.6199	45.1653	43.7423	45.5563	43.1181	20.7584	19.7639
HIST1H2BD	14.2215	7.80771	8.48153	5.6807	5.94703	4.34572	24.6175	23.2157
HMOX1	24.7139	33.6956	27.2619	35.1761	26.3851	24.8394	209.634	212.724
HNRNPK	27.3848	29.5231	30.7427	28.5658	28.8197	30.0787	23.7234	22.8026
HS6ST2	19.8592	22.6532	19.9292	21.3875	21.735	23.3377	13.2721	13.6008
HSD17B11	35.1633	35.3086	43.4446	45.1648	37.6925	41.432	20.1561	23.0233
HSPA13	23.4465	29.8403	27.1841	28.7894	30.0347	29.4096	13.0255	12.5566
HTATIP2	26.0074	28.4644	26.526	22.3269	28.5096	30.7239	9.74352	9.01457
HYAL3	4.43455	2.6706	3.12424	2.48976	2.79698	2.33583	10.0023	9.66714
IL32	3.92006	4.64116	3.12609	3.05941	3.45477	2.88518	7.61907	7.89102
INTS6	3.66741	3.77712	4.7328	4.64143	4.45298	4.71697	2.55095	2.43515
IQGAP1	104.254	120.747	108.121	114.626	102.11	104.222	57.0189	56.5147
ITGAV	35.1485	35.4638	30.7634	31.1415	33.3549	36.282	14.9443	13.2848
KCTD3	50.4564	49.8753	54.4426	60.4293	56.304	60.4701	27.6413	31.0649
KDM3B	32.4099	36.0254	36.0381	36.9496	38.6401	36.4318	23.16	20.3741
KDM6B	8.68261	7.54455	8.60763	8.35683	8.53454	6.49785	14.0885	13.0541
KLHL5	6.88242	6.88808	6.75173	7.52436	7.58367	7.35903	5.30484	5.26379
LAMP2	12.5203	13.4657	13.4181	14.693	15.4661	16.3356	9.50438	8.22027
LAPTM4A	120.277	107.607	133.414	134.995	102.291	118.838	40.1303	33.1736
LCOR	11.8233	15.6173	14.1237	14.8089	12.7994	14.2824	8.06394	7.65597
LIN7C	35.2984	36.4543	38.9923	42.6689	42.16	48.0644	26.2636	21.7239
LMAN2	82.873	79.0845	87.5028	88.9608	94.9421	87.6877	48.7443	49.7483
LOC100129034	6.51341	6.64232	7.94102	8.57056	7.75549	7.36635	3.56566	3.84917
LPGAT1	24.1912	26.9022	28.9807	30.9932	28.4381	32.1118	14.185	16.0495
LRRC16A	19.0789	21.7458	17.2484	19.8419	21.1097	23.2801	6.91091	7.01561
MAPK14	21.7642	23.0336	23.8304	25.382	21.5318	26.114	13.0711	15.0488
MAPK3	49.5596	50.9012	54.7086	56.4433	50.3924	46.8765	23.3166	24.445
METT10D	18.5208	17.3824	17.4543	15.8602	17.2616	16.4197	22.3405	21.5506
MKL2	14.4276	18.8255	16.9523	21.0408	17.9129	20.4404	8.89743	8.96953
MZT1	8.76509	8.90943	9.73606	11.0534	11.7969	10.9723	3.9263	3.0834
NCOA2	14.0105	16.9254	15.5008	17.3218	17.2769	16.9648	9.21555	10.6366
NDRG2	16.0602	17.3931	15.4391	18.1355	15.6449	19.2162	4.33675	4.23416
NFE2L2	63.5398	64.9744	65.4444	66.1162	68.4197	73.5906	49.3967	51.0918
NIPA1	15.543	16.8325	16.1584	19.3867	16.8638	16.4105	9.73644	10.2771
NPNT	7.90353	10.8945	8.24922	9.44091	8.88227	9.67178	3.53706	3.63732
NT5C	28.5675	37.3285	41.4858	34.2484	33.6115	35.7022	14.385	14.4775
OTUD1	2.25112	3.04742	2.53308	2.686	2.65714	3.1883	1.14423	1.16118
PBRM1	20.1822	21.7805	24.1025	26.2437	24.9713	25.091	16.6047	15.3043
PCYT2	27.1178	22.126	22.5346	20.2682	23.5943	22.7882	42.3342	40.7267
PFN2	141.552	155.698	147.253	150.793	147.157	142.031	80.7452	76.9415
PISD	33.6656	31.9671	19.2089	22.1727	24.3133	22.7723	65.1402	64.1737
PLEKHF2	14.2192	14.8241	15.2401	14.6288	14.3387	16.6628	10.9286	10.1292
PLOD2	33.6387	32.6249	30.8658	33.2404	36.8043	38.047	12.3426	9.9408
PPAP2A	10.0898	10.1519	10.5018	11.0029	9.93422	10.2247	1.32022	1.47447
PPP1R14C	15.9604	14.7004	16.3156	17.4143	14.5563	16.4362	5.09238	5.41227
PPP6R3	59.9182	62.7518	61.232	70.2043	70.2707	74.0201	35.4663	36.4692
PRKAA1	24.2817	27.4914	27.2572	30.43	26.0635	26.4483	16.8435	15.8212
PRKAR1B	7.16197	6.40349	6.8341	5.20764	5.67968	4.39488	12.2096	11.8609
PROS1	4.0962	4.90035	4.09482	4.42349	4.34574	4.98743	1.21733	0.929158
PTPLAD1	78.8856	80.0927	77.229	82.0763	80.1814	85.7319	56.5256	62.4178
PTPRA	44.2458	42.9758	47.416	49.6073	45.1072	47.0471	25.8652	26.429
RAB11FIP1	14.1781	16.5319	14.2447	15.2587	14.3599	16.2796	6.88919	7.82558
RAD23B	88.8257	85.5315	80.2183	78.7064	84.3882	81.264	113.167	108.831
RALGAPA2	4.31192	5.0337	4.78266	5.6281	4.62527	5.41286	2.70753	2.16919
RARS	107.778	95.9243	97.7327	96.6457	94.5091	99.0423	120.658	119.904
RBM23	28.0768	30.4492	35.9972	38.7947	33.9451	33.6198	12.1158	11.1616
RCN2	105.333	117.204	110.026	120.861	124.861	121.762	53.3681	49.7791
REEP1	6.67056	9.58647	8.02486	9.99655	9.27341	11.7489	2.53612	2.41625
RNF111	16.3465	16.8096	17.709	18.0835	17.192	16.0965	10.3156	8.41475
RNF2	12.1387	14.6473	10.3526	12.9357	13.7581	13.9983	4.45858	5.32475
RPS3	86.6013	125.083	157.649	159.018	143.823	159.608	40.1608	52.355
RRS1	68.1132	44.7905	40.7546	39.0686	41.5305	42.039	87.3239	94.3722
RSBN1L	18.0012	19.8908	17.937	19.1556	18.8199	19.0779	12.9222	9.50021
RUNDC3B	2.24411	2.07515	2.80846	3.20331	2.69635	3.14475	0.898045	1.05557
SC4MOL	60.2281	72.776	62.7813	82.7798	60.3341	62.1834	24.0498	27.4355
SH2B3	13.1059	12.6679	12.3498	11.957	12.2902	12.249	14.1826	13.9093
SKA2	24.4002	27.3238	28.0314	28.2765	24.4422	25.465	5.48943	5.11151
SLC11A2	18.244	18.5465	18.296	18.9449	19.6203	20.7042	12.4205	12.5508
SLC25A42	6.69582	6.39098	7.41428	6.37198	4.80708	4.42107	14.7466	14.1698
SLC38A7	9.25577	7.05045	8.10708	6.58551	8.64057	7.30224	15.2345	13.3424
SLC44A1	36.5536	34.2025	50.4671	51.2393	50.6115	51.5487	14.2416	13.0686
SNX13	14.2133	14.1599	16.8259	18.036	16.2081	17.0386	9.50537	8.41618
SRA1	23.9689	23.12	22.7398	21.0222	20.7409	19.2414	34.6485	32.8047
SRPRB	43.9266	39.3076	39.874	37.4468	39.6504	37.0834	48.3551	48.4616
STK17B	6.88949	9.04265	10.0828	10.1639	9.79341	10.0512	2.60393	2.15946
SUPT5H	70.125	62.4407	59.8835	63.1534	63.2899	62.2678	79.6651	78.2194
SYPL1	75.9696	85.1805	85.1983	82.621	78.784	82.4721	46.9076	45.6948
TBRG1	8.36759	8.42709	7.42224	7.84307	8.09729	7.11657	14.2091	12.6421
TMBIM6	480.364	470.784	429.402	461.317	453.324	489.568	285.525	289.038
TMCO3	34.4843	37.358	44.6539	41.0817	39.6825	42.1547	26.4339	27.34
TMEM30A	90.9483	92.1921	96.0117	104.635	89.0758	94.6493	65.8287	61.9476
TMEM55A	14.6191	17.0823	17.1001	17.1556	13.7254	15.9348	5.8053	6.28405
TMEM56	9.97838	9.74388	10.5419	9.51158	10.1422	9.8215	4.36088	3.3297
TMEM62	6.019	8.69953	7.27958	8.01031	7.28205	7.40727	2.62634	3.71767
TRMT1	22.4687	20.008	20.4186	17.6022	23.184	20.6479	37.6772	37.3686
TROVE2	36.8512	39.8125	39.547	46.744	43.4893	44.8321	27.5866	27.0215
TSNAX	28.8835	33.2757	30.9278	31.5321	31.8727	33.0236	16.0081	13.4339
UBE4A	49.7709	46.9524	46.188	50.8539	47.2116	51.1221	33.153	29.215
USP2	3.18914	4.18717	3.69783	3.9334	4.26806	4.36734	2.3886	2.60045
USP37	10.5496	10.661	11.1227	11.6355	12.4417	13.2657	5.68472	5.37869
USP47	11.3183	13.9758	13.1225	14.0657	13.4782	13.6731	10.1512	9.77868
VAPA	32.0422	30.2182	34.6129	39.9108	32.063	39.3642	14.5724	16.435
WDR55	15.4541	11.6394	15.1673	11.0857	13.52	12.7409	21.7535	21.9636
WNK1	18.813	21.7817	18.319	19.3449	19.1991	19.5442	13.0083	12.265
XPR1	16.9741	16.1847	14.9865	16.0235	15.3087	17.1275	8.63337	8.90032
ZNF148	12.688	13.5595	14.7603	13.359	15.1332	14.7113	9.55895	7.93837
ZNF217	14.4936	15.8695	14.4857	16.8061	14.9069	17.2287	9.68477	10.6974
ZNF276	12.545	9.47339	10.7052	11.3256	8.06924	9.52511	28.1369	25.3196
ZNF367	24.9274	27.0022	26.5873	25.2437	25.092	27.3532	19.4741	17.7296
ZNF608	4.35921	5.40228	5.62924	4.66339	5.3628	4.63355	1.22411	1.44261
ZNRF2	7.19667	7.80125	8.53488	8.35545	8.19792	8.47748	3.38176	3.16675
