# Supplementary material for: β-catenin-independent regulation of Wnt target genes by RoR2 and ATF2/ATF4 in colon cancer cells
Source: Sci Rep. 2018 Feb 16;8:3178. doi: 10.1038/s41598-018-20641-5 (PMC5816634; doi:10.1038/s41598-018-20641-5)
Supplement: Supplementary file 3 — Table S2 [file 41598_2018_20641_MOESM3_ESM.xlsx]

## Sheet: Figure 2a
Figure 2a									Student's t-test (two tail)
									p=
	PLOD2
siEvi#1	-0.516128	-0.173472	-0.198116	-0.309981	-0.128777	-0.000347575	-0.0421055		0.025019
siEvi#3	-0.714443	-0.516698	-0.728391	-0.569441	-0.271403	-0.791021	-0.852633		0.000151
siEvi#easy	-0.130768	-0.168834	-0.150888	-0.111484					0.001475
	HADH
siEvi#1	-0.217312	-0.298173	-0.457424	-0.159831					0.021978
siEvi#3	-0.213959	-0.219971	-0.82333	-0.752518					0.056062
siEvi#easy	-0.402963	-0.396531	-0.32892	-0.408824					0.000248
	LCOR
siEvi#1	-0.584026	-0.761201	-0.66334	0.0421816	-0.235002	-0.137332	-0.221198		0.012653
siEvi#3	-0.552842	-0.953115	-1.22621	-0.218316	-0.179405	-0.727694	-0.728158		0.003703
siEvi#easy	-0.255003	-0.433798	-0.170375	-0.224171					0.01778
	REEP1
siEvi#1	-0.131297	-0.41184	-0.160082	-0.237471	-0.151318	-0.161529	-0.144118		0.001835
siEvi#3	-0.696588	-0.783043	-0.682773	-0.676335	-0.317404	-0.714893	-0.709965		<.0001
siEvi#easy	-0.120789	-0.186419	-0.125344	-0.1926					0.003876
	AXIN2
siEvi#1	-0.586197	-0.706196	-0.579879	-0.413638	-0.607831	-0.555019	-0.549597		<.0001
siEvi#3	-0.878112	-0.904831	-1.18111	-0.796423	-0.664542	-0.495122	-1.11351		<.0001
siEvi#easy	-0.489991	-0.798603	-0.306713						0.065717
						Student's t-test (two tail)
	PLOD2					p=
siCTNNB1	-0.0133626	0.079543	0.172311			0.276262
siAPC	0.0663259	-0.036779	-0.0387213			0.936981
	LCOR
siCTNNB1	-0.44855	0.0413927	-0.199764			0.288807
siAPC	-0.653061		-0.877784			0.092825
	REEP1
siCTNNB1	0.00302947	-0.0910327	-0.00713733			0.398865
siAPC	-0.160773	-0.294136	-0.142306			0.05309
	AXIN2
siCTNNB1	-1.36957	-1.52288	-1.54668			0.001404
siAPC	0.725258	0.639586	0.459694			0.016173

## Sheet: Figure 2b
Figure 2b						Student's t-test (two tail)
	PLOD2					p=
1uM GSKinh. CHIR	0.0488301	-0.00585889	0.0111474	0.00173371		0.331032
5uM GSKinh. CHIR	-0.0164188	0.0136797	-0.0161483	0.000434077		0.573353
	HADH
1uM GSKinh. CHIR	0.0378248	0.00259798	0.0358298	0.0576661		0.060579
5uM GSKinh. CHIR	0.0499929	0.109241	0.0711453	0.0831441		0.007998
	LCOR
1uM GSKinh. CHIR	0.00130093	0.000867722	-0.0402433	0.101403		0.635972
5uM GSKinh. CHIR	0.0346285	0.0572856	0.0827854	0.0842187		0.011931
	REEP1
1uM GSKinh. CHIR	-0.0572481	0.0433623	0.0704073	0.136086		0.316598
5uM GSKinh. CHIR	-0.0518316	0.0220157	0.0330214	0.0421816		0.635541
	AXIN2
1uM GSKinh. CHIR	0.944729	0.954049	1.0461	1.0693		<.0001
5uM GSKinh. CHIR	0.897132	0.882354	1.03302	1.00988		0.000142

## Sheet: Figure 2c
Figure 2c
									Paired Student's t-test
Plasmid	siRNA	PLOD2							p=
Ctrl	Evi#3	-0.569441	-0.271403	-0.791021	-0.852633	-0.621125	-0.640339		0.003439
Evi	Evi#3	-0.25814	-0.177636	-0.439615	-0.735654	-0.402761	-0.428545
		HADH
Ctrl	Evi#3	-0.218316	-0.179405	-0.727694	-0.728158	-0.505735	-0.572952		0.001727
Evi	Evi#3	REEP1	-0.0398623	-0.391153	-0.605548	-0.282901	-0.31985
Ctrl	Evi#3	-0.213959	-0.219971	-0.82333	-0.752518	-0.558987	-0.59059		0.098105
Evi	Evi#3	-0.199489	-0.311047	-0.567031	-0.624336	-0.427305	-0.422357
		LCOR
Ctrl	Evi#3	-0.676335	-0.317404	-0.714893	-0.709965	-0.604649	-0.655566		0.011905
Evi	Evi#3	-0.208169	-0.303993	-0.416008	-0.559091	-0.371815	-0.379214
		AXIN2
Ctrl	Evi#3	-0.664542	-0.495122	-1.11351	-0.767399		-0.829478		0.232976
Evi	Evi#3	-0.501001	-0.735418	-0.646084	-0.566796		-0.62243
LCOR						HADH						REEP1							LCOR							AXIN2
There are 6 samples for both groups						There are 6 samples for both groups						There are 6 samples for both groups							There are 6 samples for both groups							There are 5 samples for both groups
Group 1 has mean -0.488710						Group 1 has mean -0.526559						Group 1 has mean -0.613135							Group 1 has mean -0.613135							Group 1 has mean -0.774010
variance 0.058124						variance 0.067199						variance 0.022611							variance 0.022611							variance 0.052036
and standard deviation 0.241088						and standard deviation 0.259229						and standard deviation 0.150369							and standard deviation 0.150369							and standard deviation 0.228113
Group 2 has mean -0.251390						Group 2 has mean -0.425261						Group 2 has mean -0.373048							Group 2 has mean -0.373048							Group 2 has mean -0.614346
variance 0.068318						variance 0.024752						variance 0.013690							variance 0.013690							variance 0.007710
and standard deviation 0.261377						and standard deviation 0.157328						and standard deviation 0.117005							and standard deviation 0.117005							and standard deviation 0.087806
Mean of differences is -0.237320						Mean of differences is -0.101298						Mean of differences is -0.240087							Mean of differences is -0.240087							Mean of differences is -0.159664
Variance of differences is 0.009112						Variance of differences is 0.014940						Variance of differences is 0.023237							Variance of differences is 0.023237							Variance of differences is 0.064655
Standard deviation of differences is 0.095457						Standard deviation of differences is 0.122228						Standard deviation of differences is 0.152438							Standard deviation of differences is 0.152438							Standard deviation of differences is 0.254274
t value is -6.089771						t value is -2.030049						t value is -3.857908							t value is -3.857908							t value is -1.404073
Degree of freedom is 5						Degree of freedom is 5						Degree of freedom is 5							Degree of freedom is 5							Degree of freedom is 4
p value is 0.001727						p value is 0.098105						p value is 0.011905							p value is 0.011905							p value is 0.232976
Result is significant for 5% level						Result is not significant for 5% level						Result is significant for 5% level							Result is significant for 5% level							Result is not significant for 5% level
The 95% confidence interval of the differences is from -0.337497 to -0.137144						The 95% confidence interval of the differences is from -0.229568 to 0.026972						The 95% confidence interval of the differences is from -0.400061 to -0.080113							The 95% confidence interval of the differences is from -0.400061 to -0.080113							The 95% confidence interval of the differences is from -0.475388 to 0.156059

## Sheet: Figure 2d
Figure 2d								Student's t-test (two tail)
								p=
	PLOD2
LGK974 (20 μM)	-0.780154	-0.206699	-0.386264	-0.127494	-0.596536	-0.469032		0.007632
	HADH
LGK974 (20 μM)	-0.844664	-0.422393	-0.354774	-0.0785216	-0.404835	-0.304606		0.011033
	LCOR
LGK974 (20 μM)	-1.02965	-0.211337	-0.358724	-0.339704	-0.453828	-0.199008		0.018555
	REEP
LGK974 (20 μM)	-0.400226	0.151063	-0.166152	-0.18409	-0.375099	-0.189969		0.061226
	AXIN2
LGK974 (20 μM)	-1.39577	-0.396856		-0.189499	-0.926282	-0.804377		0.024426

## Sheet: Figure 3a
Figure 3a						Student's t-test (two tail)
LGK974 (μM)	PLOD2
5	-0.00979438	-0.447819	-0.4262	-0.297324		0.06102
20	-0.23018	-0.70708	-0.821023	-0.592323		0.01941
LGK974 (μM)	HADH
5	0.119256	-0.0732975	-0.0172314	0.00793911		0.834516
20	-0.184821	-0.27043	-0.390299	-0.266995		0.007159
LGK974 (μM)	LCOR
5	0.0224284	-0.404283	-0.199695	-0.210435		0.107865
20	-0.175549	-0.65228	-0.599117	-0.524948		0.019963
LGK974 (μM)	AXIN2
5	-0.0893756	-0.388171	-0.177701	-0.182962		0.045351
20	-0.183295	-1.14569	-1.08725	-0.683952		0.039919

## Sheet: Figure 3b
Figure 3b							Student's t-test (two tail)
	PLOD2						p=
1uM GSKinh. CHIR	0.00732095	-0.00331324	0.00732095	-0.0222764			0.725444
5uM GSKinh. CHIR	-0.0782615	-0.0437835	-0.0782615	-0.121019			0.014718
	HADH
1uM GSKinh. CHIR	-0.126389	-0.0491485	-0.126389	0.0111474			0.117724
5uM GSKinh. CHIR	-0.0411973	0.00475116	-0.0411973	0.0937718			0.907847
	LCOR
1uM GSKinh. CHIR	-0.104854	-0.0157878	-0.104854	-0.194092			0.063431
5uM GSKinh. CHIR	-0.178159	-0.0376307	-0.178159	-0.139243			0.027733
	AXIN2
1uM GSKinh. CHIR	0.687172	0.729246	0.687172	0.659631			<.0001
5uM GSKinh. CHIR	0.761928	0.85315	0.761928	0.722552			0.0001

## Sheet: Figure 3c
Figure 3c
	HROC69							Student's t-test (two tail)
LGK974 (μM)	PLOD2							p=
5	-0.154778	-0.24382	0.0149403	-0.0895357				0.081179
20	-0.304343	-0.273599	-0.192736	-0.092965				0.01972
LGK974 (μM)	HADH
5	-0.00515515	-0.0435914	-0.511167	0.0170333				0.359723
20	-0.132591	-0.18702	-0.544394	-0.201073				0.065863
LGK974 (μM)	LCOR
5	-0.0143041	-0.241239	-0.393511	-0.0669685				0.130018
20	-0.197911	-0.106738	-0.202179	-0.100782				0.012048
	HROC40
LGK974 (μM)	PLOD2
5	-0.0158779	0.0107239	-0.0453234	0.0576661	0.00691199	-0.191721		0.439982
20	-0.391688	-0.00156628	-0.0578927	-0.223008	-0.203656	-0.450384		0.028032
LGK974 (μM)	HADH
5	-0.0517338	-0.0606305	-0.103639	-0.0593839	-0.0623818	-0.163486		0.005254
20	-0.35714	-0.20614	-0.326058	-0.12697	-0.513711	-0.417482		0.002384
LGK974 (μM)	LCOR
5	0.00732095	-0.241239	0.071882		-0.0951222	-0.125228		0.231678
20	-0.264002	-0.106738	-0.0267336		-0.425274	-0.267445		0.034959

## Sheet: Figure 3d
Figure 3d	HROC69					Student's t-test (two tail)
	PLOD2					p=
5uM GSKinh. CHIR	-0.171662	0.224274	-0.133122	0.0421816		0.922492
	HADH
5uM GSKinh. CHIR	-0.952336	-0.459796	0.0934217	-0.00784429		0.259884
	LCOR
5uM GSKinh. CHIR	0.221414	-0.0630341		0.0870712		0.42454
	AXIN2
5uM GSKinh. CHIR		0.157154	0.21801	0.46879		0.098344

## Sheet: Figure 3e
Figure 3c	MEF
Evi-/- hygro					Student's t-test (two tail)
					p=
Plod2	-0.141643	-0.267928	-0.198131		0.030957
Hadh	-0.106238	-0.42678	-0.280587		0.099672
Lcor	0.0941216	0.551572	0.282181
Reep1		-0.351347	-0.441352		0.07198
Clptm1l	-0.270592	-0.186419	-0.109107		0.055918
Pros	-0.36734	-0.469928	-0.328711		0.011528
Evi/Wls	-0.911155	-1.23359	-1.07857		0.007425

## Sheet: Figure3f
Figure 3f	MEF				Student's t-test (two tail)
	Plod2				p=
5uM GSKinh. CHIR	-0.0278435	-0.0867161	0.186674		0.799917
	Hadh
5uM GSKinh. CHIR	-0.336299	-0.150458	-0.380072		0.054566
	Clptm1l
5uM GSKinh. CHIR	0.0569049	-0.220981	0.181558		0.965584
	Pros
5uM GSKinh. CHIR	-0.176461	-0.284833	-0.171662		0.029248
	Axin2
5uM GSKinh. CHIR	0.792041	0.8489	1.06595		0.008455

[truncated: 4 more sheets: Figure 4a, Figure 4b, Figure 6a, Figure6c]
