# Supplementary material for: β-catenin-independent regulation of Wnt target genes by RoR2 and ATF2/ATF4 in colon cancer cells
Source: Sci Rep. 2018 Feb 16;8:3178. doi: 10.1038/s41598-018-20641-5 (PMC5816634; doi:10.1038/s41598-018-20641-5)
Supplement: Supplementary file 4 — Table S3 [file 41598_2018_20641_MOESM4_ESM.xlsx]

## Sheet: overlap_of_TCGA_and_Cluster_mod
Table S2, Related to Figure 7
Non-canonical, β-catenin-independent Wnt target genes differently regulated in colon cancer patient samples.
Genes	siEvi	siEvi_2	siCtrl	siCtrl_2	FoldChange (Evi/Ctrl) RNAseq	FoldChange (low Evi exp./high Evi exp.) TCGA	raw pValue	BH (pValue corrected for multiple testing)
CLPTM1L	10.0305	8.19983	85.4524	84.7049	0.107138	0.908188	0.006103	0.0363344
PPAP2A	1.32022	1.47447	9.93422	10.2247	0.138633	0.445501	5.028e-05	0.00314162
PROS1	1.21733	0.929158	4.34574	4.98743	0.229984	0.702685	0.00796023	0.0427432
REEP1	2.53612	2.41625	9.27341	11.7489	0.235578	0.270041	0.00349009	0.0256869
NDRG2	4.33675	4.23416	15.6449	19.2162	0.245859	0.434748	0.000222379	0.00603422
FBLN1	2.64559	2.84302	11.0236	10.8307	0.251146	0.496862	0.00623666	0.0366848
ZNF608	1.22411	1.44261	5.3628	4.63355	0.26677	0.608994	0.00837558	0.0440729
SLC44A1	14.2416	13.0686	50.6115	51.5487	0.267326	0.773045	0.000198992	0.00566905
PLOD2	12.3426	9.9408	36.8043	38.047	0.297702	0.579581	0.00674132	0.0382543
LAPTM4A	40.1303	33.1736	102.291	118.838	0.331498	0.758357	0.000150311	0.00491953
RUNDC3B	0.898045	1.05557	2.69635	3.14475	0.33446	0.241945	3.22839e-06	0.00131116
GNG12	23.7709	20.5084	63.4793	62.0231	0.352816	0.57425	0.000275207	0.00658394
CCDC69	2.82293	2.78332	7.79436	8.05466	0.353728	0.57095	0.0021098	0.0189649
DAZAP2	18.5262	15.8922	43.6262	45.1966	0.387495	0.735094	0.00288478	0.0229678
ZNRF2	3.38176	3.16675	8.19792	8.47748	0.392705	0.618781	0.00478155	0.0312229
CA13	2.02425	2.50421	5.28584	6.14709	0.396089	0.635846	0.00139221	0.0148166
HADH	18.4177	15.374	34.891	38.3938	0.461101	0.819747	0.00375517	0.026885
MKL2	8.89743	8.96953	17.9129	20.4404	0.465852	0.868802	0.000244348	0.00627083
RAB11FIP1	6.88919	7.82558	14.3599	16.2796	0.480255	0.543415	0.00709353	0.0397392
MAPK3	23.3166	24.445	50.3924	46.8765	0.491026	0.593986	0.00826533	0.0437681
SNX13	9.50537	8.41618	16.2081	17.0386	0.539048	0.891516	0.00485026	0.0314497
HSD17B11	20.1561	23.0233	37.6925	41.432	0.545714	0.616106	0.000140114	0.00476427
CNNM2	5.71835	6.59887	10.8907	11.0428	0.56157	0.858996	0.00626515	0.0367766
PTPRA	25.8652	26.429	45.1072	47.0471	0.567464	0.559128	0.000754238	0.01074
USP2	2.3886	2.60045	4.26806	4.36734	0.577744	0.495372	0.000534052	0.00903742
NCOA2	9.21555	10.6366	17.2769	16.9648	0.579767	0.709439	0.000604887	0.00951138
LCOR	8.06394	7.65597	12.7994	14.2824	0.580461	0.636839	0.000743751	0.0106839
ZNF148	9.55895	7.93837	15.1332	14.7113	0.586283	0.73503	0.000745298	0.010689
UBE4A	33.153	29.215	47.2116	51.1221	0.634248	0.820031	0.000681351	0.0101974
ZNF217	9.68477	10.6974	14.9069	17.2287	0.634255	0.638091	0.00265735	0.0219534
B4GALT4	9.19754	9.24244	13.8397	14.1755	0.658213	0.624355	0.000226166	0.00603422
PLEKHF2	10.9286	10.1292	14.3387	16.6628	0.679249	0.616693	0.000861194	0.0114675
NFE2L2	49.3967	51.0918	68.4197	73.5906	0.707614	0.759107	0.000753781	0.01074
ADD1	48.0036	56.0101	69.7131	74.5765	0.720867	0.805464	0.00386706	0.0273789
USP47	10.1512	9.77868	13.4782	13.6731	0.734031	0.74798	0.0031884	0.0243698
